# Supplementary material for: Pursuing dynamics of minimal residual leukemic subclones in relapsed and refractory acute myeloid leukemia during conventional therapy
Source: Cancer Med. 2024 Apr 9;13(7):e7182. doi: 10.1002/cam4.7182 (PMC11002636; doi:10.1002/cam4.7182)
Supplement: Supplementary file 3 — Table S1. [file CAM4-13-e7182-s003.xlsx]

## Sheet: Supplementary Table S1
Supplementary Table S1. List of collected samples from three R/R AML patients for WES and ddPCR analysis
Patients	Sample ID	Stage	WES	PCR
Patient #1	1-0	Saliva	o
	1-D	Donor (allo-PBSCT)	o
	1-1	Dx	o	o
	1-2	CR1		o
	1-3	post-allo
	1-4	Rel1	o	o
	1-5	CR2		o
	1-6	Rel2	o
	1-7	Per1	o	o
Patient #3	2-0	Saliva	o
	2-D	Donor (allo-PBSCT)	o
	2-1	Dx	o	o
	2-2	CR1		o
	2-3	Rel1	o	o
	2-4	CR2		o
Patient #2	3-0	Saliva	o
	3-D	Donor (allo-PBSCT)	o
	3-1	Dx	o	o
	3-2	CR1
	3-3	CR1
	3-4	CR1		o
	3-5	Rel1	o	o
	3-6	CR2		o
	3-7	CR2 (post allo-PBSCT)
	3-8	CR2 (mixed chimera)		o
	3-9	CR2 (post DLI)
Allo-PBSCT, allogeneic G-CSF-mobilized peripheral blood stem cell transplantation; Dx, diagnosis; CR, complete remission; Rel, relapse; Per, persistance; DLI, donor lympocyte infusion.

## Sheet: Supplementary Table S2
Supplementary Table S2. Sequences of selected small variants for specific ddPCR TaqMan probe assay design
Assay name	Assay type	Reference	Sequence
FLT3_D835E	Custom - Human	NM_004119	>NC_000013.10:28592140-28593140 Homo sapiens chromosome 13, GRCh37.p13 Primary Assembly
			AAGGATGATAAATATTCATTAATTCATATTTAAGTATTTAGCTTTAACATTTTATAGGTATGTGCTATATATGTTTTAAAGTGCTTTATTGTGACTATTAGCTTTTCACATAATTGAAAACATAACTCAATCATCACTTTATAGCTAGGATAACTGAACTAAGTGCAAGTATTGAGATTTTGGGTTTTTTAAAGTGAGGATTGCACTCAAAGGCCCCTAACTGATCTACTCTGACTAGCTAGCCCAAGGACAGATGTGATGCTATTTTGCTCAGCTTTTATTATAGATGGAAGATTCCCTGAAGCTGCAGAAAAACCTTTTAAGCATAAGTAAGCAGACTGCTGTGAGGGTTTTTTGATGTTACCATAAATCAAAAATGCACCACAGTGAGTGCAGTTG…
WT1_R375Pfs*6	Custom - Human	NM_024426	>NC_000011.9:32417443-32418445 Homo sapiens chromosome 11, GRCh37.p13 Primary Assembly
			CATCGACCTCCTAAAACCATCTGATGACTATATTCCCAGGCCAGCTCCTCTCTCCTTAGAAATGCTAATAGTATTCTAACACCAACACGATTCCTACACAGGTCTCTTTAATTCTGTGGCACTTTCTCTCTACCACTCTGCTCTGCCTTTCTGGAAGACAGTTTACTGACCTCTGTAATAAAGGATAGATAATCAGAATGCAAAATGGCCCCACAGCCTCTTTACAACACCTGGATCAGACCTTTCAAAGCAGTGCTTACTTTCCATCCTGGAAATAACCTGGGTCCTTAGCAGTGTGAGAGCCTGGAAAAGGAGCTCTTGAACCATGTTTGCCCAAGACTGGACAGCGGGCACACTTACCAGTGTGCTTCCTGCTGTGCATCTGTAAGTGGGACAGCT…
ASXL1_A772Lfs*4	Custom - Human	NM_015338	>NC_000020.10:31022329-31023329 Homo sapiens chromosome 20, GRCh37.p13 Primary Assembly
			GCCGGGGTTGGACTGGCGCCAGGACCCTCGCAGACATTAAAGCCCGTGCTCTGCAGGTCCGAGGGGCGAGAGGTCACCACTGCCATAGAGAGGCGGCCACCACTGCCATCGGAGGGGGGGGTGGCCCGGGTGGAGGTGGCGGCGGGGCCACCGATGAGGGAGGTGGCAGAGGCAGCAGCAGTGGTGATGGTGGTGAGGCCTGTGGCCACCCTGAGCCCAGGGGAGGCCCGAGCACCCCTGGAAAGTGTACGTCAGATCTACAGCGAACACAACTACTGCCGCCTTATCCTCTAAATGGGGAGCATACCCAGGCCGGAACTGCCATGTCCAGAGCTAGGAGAGAGGACCTGCCTTCTCTGAGAAAGGAGGAAAGCTGCCTACTACAGAGGGCTACAGTTG…
FLT3_D835E	Custom - Human	NM_004119	>NC_000013.10:28592140-28593140 Homo sapiens chromosome 13, GRCh37.p13 Primary Assembly
			AAGGATGATAAATATTCATTAATTCATATTTAAGTATTTAGCTTTAACATTTTATAGGTATGTGCTATATATGTTTTAAAGTGCTTTATTGTGACTATTAGCTTTTCACATAATTGAAAACATAACTCAATCATCACTTTATAGCTAGGATAACTGAACTAAGTGCAAGTATTGAGATTTTGGGTTTTTTAAAGTGAGGATTGCACTCAAAGGCCCCTAACTGATCTACTCTGACTAGCTAGCCCAAGGACAGATGTGATGCTATTTTGCTCAGCTTTTATTATAGATGGAAGATTCCCTGAAGCTGCAGAAAAACCTTTTAAGCATAAGTAAGCAGACTGCTGTGAGGGTTTTTTGATGTTACCATAAATCAAAAATGCACCACAGTGAGTGCAGTTG…
KIT_D816Y	Pre-designed - Human	NM_000222	>NC_000004.11:55598820-55599820 Homo sapiens chromosome 4, GRCh37.p13 Primary Assembly
KIT_N822K	Pre-designed - Human	NM_000222	>NC_000004.11:55598840-55599840 Homo sapiens chromosome 4, GRCh37.p13 Primary Assembly
KIT Reference assay	Pre-designed - Human	NM_000222
